# Supplementary material for: Outcomes and prognostic factors of repeat pulmonary metastasectomy
Source: Interdiscip Cardiovasc Thorac Surg. 2024 Feb 29;38(3):ivae028. doi: 10.1093/icvts/ivae028 (PMC10927334; doi:10.1093/icvts/ivae028)
Supplement: ivae028_Supplementary_Data [file ivae028_supplementary_data.zip]

Archive with 3 entries (3 files):
- supplementary Fig 1.pdf
- 231014supplementaryfigurelegend.docx
- 231014supplementarytablesunmarked.docx
